# Supplementary material for: Empagliflozin effects on iron metabolism as a possible mechanism for improved clinical outcomes in non-diabetic patients with systolic heart failure
Source: Nat Cardiovasc Res. 2023 Oct 26;2(11):1032–43. doi: 10.1038/s44161-023-00352-5 (PMC11358002; doi:10.1038/s44161-023-00352-5)
Supplement: Supplementary file 2 — Statistical source data. [file 44161_2023_352_MOESM2_ESM.xlsx]

## Sheet: Tabelle1
T2_diff	group			adj. Difference	SE	CI_lb	CI_ub
	Placebo		Placebo	0.208383	0.421581	-0.617901	1.03467
-3.9	Empagliflozin		Empagliflozin	-1.3238	0.399862	-2.10751	-0.54008
3.95	Placebo		Empagliflozin vs Placebo	-1.53218	0.582221	-2.67331	-0.391046
-2.25	Empagliflozin
-2.05	Empagliflozin
-3.05	Placebo
2.5	Empagliflozin
3	Placebo
-0.75	Empagliflozin
5.1	Placebo
-1.85	Empagliflozin
-2.1	Placebo
3.35	Placebo
1.25	Empagliflozin
2.2	Empagliflozin
0.649998	Placebo
	Placebo
0.349998	Empagliflozin
-0.75	Empagliflozin
	Placebo
-0.649998	Empagliflozin
-1.25	Placebo
-1.75	Empagliflozin
-2.75	Placebo
0.850002	Placebo
-4.05	Empagliflozin
1.35	Placebo
-2.75	Empagliflozin
3.1	Placebo
-2.55	Empagliflozin
-2.4	Placebo
-3.95	Empagliflozin
-1.65	Placebo
1.55	Empagliflozin
-0.700001	Empagliflozin
-1.85	Placebo
-1.95	Empagliflozin
-3.6	Placebo
-2	Placebo
2.65	Placebo
5.35	Empagliflozin
-3.4	Empagliflozin
-5.25	Placebo
-2.25	Placebo
-0.5	Empagliflozin
-3.05	Empagliflozin
3.2	Placebo
2.75	Placebo
-0.75	Empagliflozin
-2.2	Empagliflozin
2.95	Placebo
3.4	Empagliflozin
-2.85	Placebo
-3.45	Empagliflozin
4.75	Empagliflozin
0.900002	Placebo
2.6	Placebo
1.6	Placebo
-3.55	Empagliflozin
-1.8	Empagliflozin
-1.7	Empagliflozin
1.55	Placebo
-2.35	Empagliflozin
3	Placebo
-0.200001	Placebo
	Placebo
1.25	Empagliflozin
-2.75	Empagliflozin
-0.700001	Placebo
-2.8	Empagliflozin
0.299999	Placebo
-3.95	Empagliflozin
2.25	Placebo
-3	Empagliflozin
-2.45	Placebo
-3.6	Empagliflozin
-3.45	Empagliflozin
-1.05	Placebo
-1.35	Placebo
-4.2	Empagliflozin
