# Supplementary material for: Empagliflozin effects on iron metabolism as a possible mechanism for improved clinical outcomes in non-diabetic patients with systolic heart failure
Source: Nat Cardiovasc Res. 2023 Oct 26;2(11):1032–43. doi: 10.1038/s44161-023-00352-5 (PMC11358002; doi:10.1038/s44161-023-00352-5)
Supplement: Supplementary file 3 — Statistical source data. [file 44161_2023_352_MOESM3_ESM.xlsx]

## Sheet: Sheet1
group	res_T2	res_PkVO2	res_LVEF	res_LVMass	res_LVEDV	res_LVESV	res_SMWT
Placebo		-2.97342					12.5799
Empagliflozin	-3.06147	0.422079	-1.4232	-36.548	-5.40855	-5.57955	221.894
Placebo	4.19923	1.82879	-4.65096	5.73812	18.5019	20.1742	-33.338
Empagliflozin	-1.55383	-0.663319	7.1839	-1.06146	-18.6477	-13.8179	52.2324
Empagliflozin	-2.07224	0.971489	6.15176	-10.3347	-15.1589	-17.1881	168.985
Placebo	-1.87379	-2.58802	4.64539	5.33769	-18.7911	-20.5608	-28.3407
Empagliflozin	2.91808	-0.667817	-0.814643	0.0417324	7.24991	4.37834	30.4914
Placebo	3.23599	-0.781866	-7.99664	10.7914	23.5895	36.1385	-77.5269
Empagliflozin	0.204401	-0.958267	0.814254	1.83691	-17.6527	-12.3253	14.8757
Placebo	5.14066	-4.72291		33.6747	49.1647		-126.457
Empagliflozin	-1.0214	-2.17737	1.10198	-31.282	-21.8253	-16.7942	94.2567
Placebo	-1.20519	-0.464425	-3.73267	4.00587	-11.5345	-0.698878	-105.124
Placebo	3.96672	-2.97342	-11.4972	25.8194	53.5126	46.3542	-59.2555
Empagliflozin	1.34363		5.25027	-26.3094	-16.605	-17.4456	14.7872
Empagliflozin	2.57172	-1.85945	2.99981	-3.24028	9.81998	0.405433	68.5157
Placebo	1.48853	-1.88242	-12.4643	9.6894	82.3393	86.396	-30.7007
Placebo							50.7046
Empagliflozin	1.03624	0.970936	-0.822136	1.93659	16.5648	9.14492	49.1714
Empagliflozin	0.220954	-3.09252	1.33136	-21.6889	-7.11367	-6.8895	60.7445
Placebo							-50.5086
Empagliflozin	-0.0829434	-0.791969	1.94806	-27.3109	3.72347	-1.24475	-1.18852
Placebo	-1.12988	1.45689	-2.41349	-2.84422	1.22079	4.38969	2.32088
Empagliflozin	-1.3253	2.29848	0.406166	-1.03746	-8.0504	-4.08484	99.8239
Placebo	-2.5405	1.42429	-9.31797	9.90881	18.9636	32.4802	-25.5209
Placebo	1.69846		-8.43464	67.192	8.25995	29.0452	-92.5636
Empagliflozin	-3.3439	1.19848	5.66897	-9.47404	2.4214	-7.70989	-45.7341
Placebo	2.02962		-3.91935	10.3047	40.222	28.9753	-75.2619
Empagliflozin	-2.39814		1.19432	-20.6828	-27.9791	-13.9276	59.4034
Placebo	3.85576	-2.69142	-5.46686	10.3532	28.5247	35.6149	-36.6062
Empagliflozin	-1.75782	4.94623	-7.98736	2.88076	6.09545	17.2974	88.3511
Placebo	-1.69059	1.13613	-7.2367	7.71534	4.42045	13.3321	-43.3407
Empagliflozin	-2.71419		3.06618	-8.03818	-102.381	-85.1071	14.9394
Placebo	-0.910793		0.610005	11.733	8.42019	2.91536	-142.639
Empagliflozin	2.79574		-1.34427	16.9963	12.7254	9.2833	-37.6392
Empagliflozin	0.0557608	0.832183	-1.68995	4.61523	-3.60635	0.30849	177.43
Placebo	-1.30281	-0.709964	-0.9541	11.2269	-8.95288	-5.86881	-6.04226
Empagliflozin	-0.84331		-4.15964	-10.4435	-5.03656	4.46855	-39.6122
Placebo	-3.24483		2.64472	5.20633	-10.7163	-11.7045	-103.283
Placebo	-1.7607		-1.22243	11.4267	8.10103	6.40565	-31.6489
Placebo	3.22699		-5.34894	18.179	39.5535	37.1213	-51.6947
Empagliflozin	5.83429		-1.71605	9.04286	24.6945	15.9966	-33.3407
Empagliflozin	-3.1607	2.30914	5.22446	-3.87249	7.57638	-2.90398	136.872
Placebo	-4.26911	1.53108	-0.048595	6.39508	6.98314	3.78595	-295.521
Placebo	-1.39823		-2.36059	4.67647	7.56656	9.14193	-151.194
Empagliflozin	0.116714	0.384985	3.01807	2.76244	1.5307	-5.82511	35.3938
Empagliflozin	-2.67496	1.19959	1.88376	-11.5882	-58.296	-31.8505	153.098
Placebo	4.08819	-4.92567	2.69719	-20.8213	-46.3976	-33.3211	-98.6915
Placebo	3.86	0.136128	-2.82495	21.2966	39.9704	27.2861	-32.2128
Empagliflozin	-0.646437	-0.607751	1.19263	-3.52461	-1.13199	-4.74355	18.3053
Empagliflozin	-1.75544	-2.17066	4.08788	-12.231	-21.3448	-25.2775	6.31446
Placebo	3.59651	-1.63522	-6.97405	9.14488	6.55273	15.3014	-194.255
Empagliflozin	4.21866	-3.64367	0.571896	-8.41662	-6.1968	-7.5612	61.6593
Placebo	-2.37233		2.96936	2.33743	-35.8876	-23.1879	-2.81668
Empagliflozin	-2.99551	2.92263	8.85712	3.26657	23.225	-2.34849	46.8725
Empagliflozin	5.13166	-2.50602	12.1559	-49.2166	-23.2382	-32.9364	67.2232
Placebo	1.54982		-3.16411	5.31305	3.32427	6.96431	1.5616
Placebo	3.00814	-1.13412	-0.800831	7.78268	39.4823	27.8329	-49.0423
Placebo	2.57095		-4.06079	-1.61917	31.8946	27.7288	-29.8135
Empagliflozin	-3.32726		2.12689	-1.23359	-13.3982	-12.473	36.3085
Empagliflozin	-1.16011	0.793429	5.97686	1.05104	-20.1706	-21.1486	52.2232
Empagliflozin	-0.881337	-0.0312759	6.64541	3.54399	-14.7851	-18.8762	-31.2981
Placebo	2.40177		-3.90863	14.1224	6.02913	10.4047	-107.426
Empagliflozin	-1.44526		2.26722	-12.478	-63.7986	-44.7671	10.5951
Placebo	3.10687	-1.21052	-1.56457	4.04977	34.9245	23.4872	-7.01796
Placebo	0.436577		-2.66704	-0.295732	5.81534	7.67969	-71.4357
Placebo							-38.6915
Empagliflozin	2.33352	0.202426	8.26313	-7.9587	21.9786	-2.00541	55.7445
Empagliflozin	-2.1995	1.03668	1.3295	-6.47097	-15.9326	-21.5591	44.2659
Placebo	0.227915	-0.0453246	-4.58102	3.49661	16.889	23.9785	-88.9446
Empagliflozin	-1.83236	1.14568	1.54817	-8.79677	-10.0627	-6.98573	99.2659
Placebo	0.327417	-0.682419	-1.25172	3.08782	7.56041	6.31331	-66.6915
Empagliflozin	-3.51537		8.56758	-22.4828	-20.2349	-28.2848	14.4213
Placebo	2.27411	-0.142559	-0.01909	15.3991	16.0478	6.89678	91.8725
Empagliflozin	-2.62827	5.72374	8.16228	-12.4738	-23.022	-20.9278	47.4364
Placebo	-2.13787		-4.26503	4.40502	-23.3289	-7.29949	3.35114
Empagliflozin	-2.65553	3.50692	1.99639	14.8954	14.5525	3.59091	166.717
Empagliflozin	-3.10476	8.07543			-12.7861		41.8541
Placebo	-0.55909		-0.510271	-9.30471	-23.201	-13.9562	10.2475
Placebo	-1.09746		-2.13809	-3.17712	2.88329	5.08704	9.82982
Empagliflozin	-3.42106	2.27993	11.1941	-16.4211	-30.2018	-36.9189	49.4791
