# Supplementary material for: Empagliflozin effects on iron metabolism as a possible mechanism for improved clinical outcomes in non-diabetic patients with systolic heart failure
Source: Nat Cardiovasc Res. 2023 Oct 26;2(11):1032–43. doi: 10.1038/s44161-023-00352-5 (PMC11358002; doi:10.1038/s44161-023-00352-5)
Supplement: Supplementary file 4 — Statistical source data. [file 44161_2023_352_MOESM4_ESM.xlsx]

## Sheet: iron_diff
Outcome	Effect	b	ci_l	ci_u	p
Iron	Placebo	0.388085	-0.654349	1.43052	0.460416
Iron	Empagliflozin	-0.359451	-1.38806	0.66916	0.488283
Iron	Treatment effect	-0.747536	-2.21282	0.717752	0.312563
Transferrin	Placebo	-0.101109	-0.221231	0.0190136	0.0976972
Transferrin	Empagliflozin	0.0487113	-0.0698017	0.167224	0.415288
Transferrin	Treatment effect	0.14982	-0.0199064	0.319547	0.0827132
TSAT	Placebo	1.04147	-0.590461	2.67341	0.207398
TSAT	Empagliflozin	-0.621875	-2.23219	0.988442	0.443914
TSAT	Treatment effect	-1.66335	-3.95605	0.629355	0.152446
