# Supplementary material for: Empagliflozin effects on iron metabolism as a possible mechanism for improved clinical outcomes in non-diabetic patients with systolic heart failure
Source: Nat Cardiovasc Res. 2023 Oct 26;2(11):1032–43. doi: 10.1038/s44161-023-00352-5 (PMC11358002; doi:10.1038/s44161-023-00352-5)
Supplement: Supplementary file 5 — Statistical source data. [file 44161_2023_352_MOESM5_ESM.xlsx]

## Sheet: blood_diff
Outcome	Effect	b	ci_l	ci_u	p
HGB	Placebo	0.143747	-0.180275	0.467769	0.379777
HGB	Empagliflozin	0.438003	0.113981	0.762025	0.0087167
HGB	Treatment effect	0.294256	-0.164334	0.752846	0.205195
Hematocrit	Placebo	0.165825	-0.818142	1.14979	0.7381
Hematocrit	Empagliflozin	1.50417	0.520208	2.48814	0.0031937
Hematocrit	Treatment effect	1.33835	-0.0557053	2.7324	0.0596371
RBC	Placebo	-0.043079	-0.155541	0.0693826	0.447937
RBC	Empagliflozin	0.126579	0.0141174	0.239041	0.0278927
RBC	Treatment effect	0.169658	0.0104181	0.328898	0.0370943
MCV	Placebo	1.19515	0.461786	1.92851	0.0017384
MCV	Empagliflozin	0.242352	-0.49101	0.975714	0.512473
MCV	Treatment effect	-0.952797	-1.98994	0.0843435	0.071223
MCH	Placebo	0.547299	0.228735	0.865863	0.0010013
MCH	Empagliflozin	0.100201	-0.218363	0.418765	0.532952
MCH	Treatment effect	-0.447098	-0.897727	0.0035316	0.0517776
MCHC	Placebo	0.166337	-0.0189654	0.351639	0.0777992
MCHC	Empagliflozin	-0.081337	-0.266639	0.103965	0.384812
MCHC	Treatment effect	-0.247674	-0.510448	0.0150996	0.0643294
