# Supplementary material for: Empagliflozin effects on iron metabolism as a possible mechanism for improved clinical outcomes in non-diabetic patients with systolic heart failure
Source: Nat Cardiovasc Res. 2023 Oct 26;2(11):1032–43. doi: 10.1038/s44161-023-00352-5 (PMC11358002; doi:10.1038/s44161-023-00352-5)
Supplement: Supplementary file 6 — Statistical source data. [file 44161_2023_352_MOESM6_ESM.xlsx]

## Sheet: Tabelle1
var	_by_med	_by_est	b	ci_l	ci_u	percent
LVEDV (mL) [Difference to BL]		TE	-21.3045	-32.1177	-10.4912	34.6652
LVEDV (mL) [Difference to BL]	change in T2*	CDE after control for the following mediators	-13.9192	-24.6136	-3.22489	34.6652
LVEDV (mL) [Difference to BL]	change in T2* + SBP + DBP + HR	CDE after control for the following mediators	-7.36589	-21.7802	7.04842	65.0701
LVEDV (mL) [Difference to BL]	change in T2* + SBP + DBP + HR + HB + Hkt + RBC count	CDE after control for the following mediators	-6.92984	-25.3053	11.4456	67.5181
LVESV (mL) [Difference to BL]		TE	-25.335	-34.6143	-16.0557	22.4529
LVESV (mL) [Difference to BL]	change in T2*	CDE after control for the following mediators	-19.6466	-29.0239	-10.2692	22.4529
LVESV (mL) [Difference to BL]	change in T2* + SBP + DBP + HR	CDE after control for the following mediators	-13.7232	-26.923	-0.523485	45.4787
LVESV (mL) [Difference to BL]	change in T2* + SBP + DBP + HR + HB + Hkt + RBC count	CDE after control for the following mediators	-14.2875	-29.4277	0.852717	43.6161
LVEF (%) [Difference to BL]		TE	6.02762	3.94295	8.11229	11.2906
LVEF (%) [Difference to BL]	change in T2*	CDE after control for the following mediators	5.34707	3.01523	7.6789	11.2906
LVEF (%) [Difference to BL]	change in T2* + SBP + DBP + HR	CDE after control for the following mediators	4.61667	2.02296	7.21037	23.2454
LVEF (%) [Difference to BL]	change in T2* + SBP + DBP + HR + HB + Hkt + RBC count	CDE after control for the following mediators	5.25208	2.27144	8.23272	12.7802
LV-mass (g) [Difference to BL]		TE	-17.9109	-26.1432	-9.67858	7.03636
LV-mass (g) [Difference to BL]	change in T2*	CDE after control for the following mediators	-16.6506	-25.6046	-7.69663	7.03636
LV-mass (g) [Difference to BL]	change in T2* + SBP + DBP + HR	CDE after control for the following mediators	-13.2055	-23.6344	-2.77665	27.0138
LV-mass (g) [Difference to BL]	change in T2* + SBP + DBP + HR + HB + Hkt + RBC count	CDE after control for the following mediators	-14.6178	-26.4017	-2.83386	19.1745
Six-minute walk distance (m) [Difference to BL]		TE	114.892	87.3093	142.475	1.87664
Six-minute walk distance (m) [Difference to BL]	change in T2*	CDE after control for the following mediators	112.736	81.3463	144.126	1.87664
Six-minute walk distance (m) [Difference to BL]	change in T2* + SBP + DBP + HR	CDE after control for the following mediators	114.091	74.0927	154.089	0.35085
Six-minute walk distance (m) [Difference to BL]	change in T2* + SBP + DBP + HR + HB + Hkt + RBC count	CDE after control for the following mediators	102.605	58.645	146.565	10.7938
Peak VO{sub:2 (mL/min/kg) [Difference to BL]		TE	1.71654	0.21082	3.22227	61.2713
Peak VO{sub:2 (mL/min/kg) [Difference to BL]	change in T2*	CDE after control for the following mediators	0.664795	-0.87924	2.20883	61.2713
Peak VO{sub:2 (mL/min/kg) [Difference to BL]	change in T2* + SBP + DBP + HR	CDE after control for the following mediators	1.24346	-0.740872	3.22779	23.8575
Peak VO{sub:2 (mL/min/kg) [Difference to BL]	change in T2* + SBP + DBP + HR + HB + Hkt + RBC count	CDE after control for the following mediators	1.00848	-1.44278	3.45975	33.102
