# Supplementary material for: Empagliflozin effects on iron metabolism as a possible mechanism for improved clinical outcomes in non-diabetic patients with systolic heart failure
Source: Nat Cardiovasc Res. 2023 Oct 26;2(11):1032–43. doi: 10.1038/s44161-023-00352-5 (PMC11358002; doi:10.1038/s44161-023-00352-5)
Supplement: Supplementary file 7 — Statistical source data. [file 44161_2023_352_MOESM7_ESM.xlsx]

## Sheet: Sheet1
T2_BL1	T2_FU61	T2_BL2	T2_FU62
44.5	41.2	45.9	41.4
36.1	39.6	36.5	40.9
42.8	42.1	43.3	39.5
32.4	30.5	32	29.8
48.2	50.4	52.4	44.1
39.3	41.1	38.4	41.6
35.9	39.3	36.3	38.9
47	46.8	46.9	45.6
36.9	37.8	29.4	38.7
45.3	42.3	44.8	44.1
46.6	43.6	45.5	44.3
39.4	46.9	44.3	43.5
33.2	35.9	34.7	34.5
38.1	38.6	38.2	42.1
45.3	45.5	45.1	46.2
44	39.8	41.8	46.7
47.5	45.6	46.9	47.3
40.9	39.8	41.3	41.1
33.2	31.9	35.5	34.3
39.1	36.9	38.8	37.5
35.2	32.7	36.2	33.2
46.8	47.1	43.9	45.3
43.1	39	43.3	39.3
42.7	44.1	42.9	44.2
37.8	35.4	37.9	34.8
43.8	46.8	44.1	47.3
43.6	42.2	45.4	41.7
42.1	44.1	44.4	37.6
50.5	48.4	51.9	46.1
47.2	41.1	40.2	43
48.6	53.6	54.1	52.2
44.4	43.1	43.5	43.4
40.5	39.5	41.1	38.4
52.1	49.2	46.4	45.4
37.6	34.5	38.2	34.1
32.4	34.2	39.9	34.1
39.3	44.2	43.2	43.6
40.8	44.6	38.9	45.8
35.8	33.1	36.5	32.4
46	41.1	48.7	43.1
47.6	44.2	43.2	42.1
41.3	43.5	42.4	39.2
37.8	35.1	38.6	35.2
45.2	48.1	46.7	50.2
49.9	51.6	48.7	52.5
33.8	35.2	34.4	31.5
39.1	36.8	39.4	37.3
43.5	45.4	41.1	45.1
43.2	52.5	46.6	44.1
43.2	37.9	36.3	35.9
39	36.1	39.8	35.8
39.5	43.2	37.1	42.9
41.8	41.3	42.9	45.2
38.1	38.5	39.3	44.1
47.6	48.5	46.8	49.1
35.6	34.6	36.2	30.1
42.6	43.2	41.8	37.6
45.3	42.5	44.5	43.9
47.7	46.4	43.1	47.5
46.1	43.6	46.3	44.1
34.7	38.5	33.6	35.8
42.5	41.1	41.8	42.8
47.9	52.2	49.9	48.1
41.4	38	40.3	38.2
47.9	45.5	45.2	46.2
46.4	46.5	47.9	42.2
32.8	33.1	33.1	33.4
38.7	36.1	39.5	34.2
30.1	35.6	35.7	34.7
38.1	35.2	38.2	35.1
36.3	34.7	38.2	34.9
47.1	42.5	46.5	43.9
37.3	34.5	38.2	34.1
39.6	38.2	40.3	39.6
36.6	35.2	36.1	34.8
44.4	37.6	44.2	42.6
