# Supplementary material for: Empagliflozin effects on iron metabolism as a possible mechanism for improved clinical outcomes in non-diabetic patients with systolic heart failure
Source: Nat Cardiovasc Res. 2023 Oct 26;2(11):1032–43. doi: 10.1038/s44161-023-00352-5 (PMC11358002; doi:10.1038/s44161-023-00352-5)
Supplement: Supplementary file 8 — Statistical source data. [file 44161_2023_352_MOESM8_ESM.xlsx]

## Sheet: Sheet1
iron_BL1	iron_BL2	iron_FU61	iron_FU62	transferrin_BL1	transferrin_BL2	transferrin_FU61	transferrin_FU62	stfr_lg2_BL1	stfr_lg2_BL2	stfr_lg2_FU61	stfr_lg2_FU62	ferritin_lg2_BL1	ferritin_lg2_BL2	ferritin_lg2_FU61	ferritin_lg2_FU62	hepcidin_lg2_BL1	hepcidin_lg2_BL2	hepcidin_lg2_FU61	hepcidin_lg2_FU62	epo_lg2_BL1	epo_lg2_BL2	epo_lg2_FU61	epo_lg2_FU62
10.5	10.1	6.9	6.8	2.6	2.6	2.62	2.59	10.6269	10.4859	10.6965	10.5408	7.19081	7.16491	7.33807	7.32012	2.59359	2.53705	2.41927	2.44334	3.44718	3.49978	3.22773	3.24016
10.7	10.3	14.8	15.1	3.56	3.58	2.64	2.66	10.857	10.6767	9.94593	10.0543	7.58421	7.55919	7.7286	7.73268	4.15226	3.88333	4.60283	4.48729	1.74752	1.59398	2.75709	2.5901
6.9	7.2	9.6	9.3	2.16	2.2	2.16	2.12	10.7359	10.8714	10.7652	10.6684	7.98527	8	7.99548	7.96174	3.91877	4.02041	4.19109	4.25822	2.92182	2.73948	2.23217	2.28229
4.8	5.3	too small for the analysis (nsl)	6.5	2.34	2.36	too small for the analysis (nsl)	2.13	10.6502	10.7717	10.534	10.4652	7.46434	7.47573		7.14057	5.27445	5.49704	5.38605	5.24439	4.19708	3.95531	4.18428	4.09145
8.4	8.3	6.4	6.4	2.86	2.83	2.32	2.29	10.7408	10.7603	10.5933	10.6734	6.95652	6.9507	6.19771	6.2384	3.27068	3.09339	2.15478	2.26033	4.30151	3.88606	3.44718	3.43643
4.6	4.9	10.1	9.9	2.69	2.72	2.72	2.73	10.5528	10.6219	10.6982	10.8714	7.05961	7.06717	6.66818	6.65964	3.26454	3.4518	3.12251	3.08746	3.61847	3.64662	2.79163	2.77446
too small for the analysis (nsl)	9.9	6.6	6.9	too small for the analysis (nsl)	2.46	2.64	2.67	10.1263	10.1302	10.3862	10.3541		7.13237	6.38024	6.40088	4.63023	4.63023	2.77104	2.65604	3.31259	2.79163	2.3067	2.20639
7.4	7.5	7.6	7.6	3.23	3.3	3.07	3.07	10.453	10.3018	10.1224	9.96636	6.81762	6.82273	6.88874	6.90087	2.34227	2.39012	2.83754	2.77104	3.40368	3.47897	4.30151	4.17784
5.6	too small for the analysis (nsl)	11.7	12	2.15	too small for the analysis (nsl)	2.29	2.33	10.2022	10.2209	10.3344	10.2762	5.77083		5.34341	5.51096	1.71721	1.77019	1.60549	1.64524	4.58207	4.38798	4.60644	4.03571
too small for the analysis (nsl)	8.4	4.3	4.1	too small for the analysis (nsl)	2.82	2.64	2.59	10.6219	10.5849	10.5049	10.5544		5.51728	5.84549	5.8505	1.17313	1.05381	3.13996	3.09626	4.41021	4.53711	3.94776	3.80509
19.3	too small for the analysis (nsl)	6	5.8	2.51	too small for the analysis (nsl)	2.4	2.36	10.4232	10.5272	10.3091	10.568	8.05039		7.28633	7.27053	3.98377	3.99467	2.75724	2.71875	4.01418	3.87814	2.5901	2.75709
																				4.54052	4.58225
3.9	too small for the analysis (nsl)	can not be used	can not be used	2.44	too small for the analysis (nsl)	can not be used	can not be used	10.0107	10.0817			6.75221				4.96435	4.85115			3.43643	3.65592	4.25331	4.30151
7.7	7.3	5.2	5.4	2.86	2.86	2.8	2.86	10.6302	10.6385	10.7195	10.6849	5.03122	5.00899	5.25172	5.2211	0.816395	0.995665	1.75702	1.73031	4.132	3.75414	3.95531	4.00693
too small for the analysis (nsl)	13.9	5.1	4.8	too small for the analysis (nsl)	2.31	2.06	2.06	10.2321	10.2228	10.1852	10.2264		6.76421	6.71836	6.6907	5.18555	5.02312	3.99105	3.7721	2.95254	2.85824	3.7967	3.77978
too small for the analysis (nsl)	10.7	3	2.8	too small for the analysis (nsl)	2.46	2.96	2.91	10.134	10.1397	10.7814	10.7603		5.18982	4.72792	4.51096	3.39259	3.09035	1.28214	0.696884	3.22773	3.34752	3.27684	3.11051
8.3	8.7	6.2	6.1	2.93	2.93	2.68	2.69	10.8984	10.8682	10.1511	10.1664	6.33092	6.2817	5.77873	5.75489	3.30086	3.33428	2.78492	2.19409	3.31259	3.17682	1.7107	1.46634
																				2.92362	2.95606
3.9	3.8	7.7	8	2.93	2.92	3.25	3.26	10.0046	9.97642	10.1263	10.1645	5.45615	5.52042	5.36807	5.40939	1.11636	1.36457	2.50487	2.93584	2.93727	3.46845	1.78337	1.5102
5.5	5.3	4.8	4.8	2.5	2.54	2.52	2.55	10.6	10.4963	10.9476	10.968	7.7039	7.70874	7.53761	7.55228	3.85868	3.72465	2.39259	2.68055	2.95254	2.92182	3.45786	3.25249
5.2	5.3	6.5	6.4	2.81	2.81	2.25	2.25	10.3915	10.4477	10.072	10.2505	7.07788	7.10748	6.61618	6.58496	4.87642	4.67661	4.6487	4.47858	2.15335	2.06977	1.32556	1.42099
7.6	7.7	6.4	6.7	2.61	2.62	2.55	2.57	10.1984	10.153	10.3666	10.3073	6.97842	6.98413	6.40939	6.40429	3.72465	3.45812	2.87676	3.02396	3.8542	4.07082	3.77978	4.08457
7.3	7.5	5.5	5.3	2.44	2.45	2.31	2.31	10.3512	10.384	10.4466	10.3697	6.97154	6.97728	6.87406	6.84298	4.1589	4.3505	3.7994	3.82518	3.54461	3.55483	3.37072	3.34752
too small for the analysis (nsl)	10.4	8.1	7.8	too small for the analysis (nsl)	2.64	2.87	3.02	10.2226	10.1548	10.6517	10.508		7.15279	6.926	6.92362	4.56102	4.5456	3.82894	3.74125	2.04747	2.04747	1.73457	1.69929
5.6	5.8	10.6	10.4	2.58	2.6	2.56	2.57	10.1393	10.2246	10.0208	10.0418	6.74281	6.75489	7.01569	7	3.04946	3.1398	3.47431	3.46454	4.04632	4.00908	2.71545	2.76823
8.7	8.1	7	7.2	2.61	2.6	2	2.02	11.5173	11.5595	11.3623	11.2883	6.54998	6.54535	6.58496	6.59694	2.17856	2.10367	2.18872	2.2163	3.82477	3.89142	3.57507	3.57507
too small for the analysis (nsl)	5.4	7.3	7.7	too small for the analysis (nsl)	2.29	2.28	2.3	10.3615	10.3718	10.4306	10.345		7.43463	7.224	7.22786	5.12454	5.26836	5.01712	4.97842	3.27554	3.28778	3.34752	3.37072
7.6	too small for the analysis (nsl)	6.4	6.2	1.93	too small for the analysis (nsl)	2.14	2.15	10.7951	10.9123	11.1457	11.2656	7.75422		6.62644	6.63807	4.58695	4.32272	2.26903	2.25399	2.60391	2.58446	3.48169	3.41616
1.3	1.5	7	7.1	3.62	3.61	3.79	3.77	11.637	11.9091	12.0408	12.2373	4.35755	4.39917	5.39917	5.36807	-0.132894	-0.384584	-0.212568	-0.215915	6.30071	6.26907	6.30808	6.26343
2.1	2.3	11.3	10.5	2.51	2.5	3.13	3.17	10.8221	10.8453	10.7861	10.7406	6.56682	6.46923	5.85549	5.82528	3.93913	4.10408	2.78429	2.6688	3.3591	3.33571	4.29079	4.28451
8.5	7.9	11.6	11.1	2.66	2.59	2.77	2.75	10.6026	10.5507	10.7607	10.8453	8.44087	8.43129	7.59096	7.61029	4.4802	4.09576	2.93301	2.97526	3.99386	3.95531	4.24618	4.14608
7.3	7.5	9.3	9.2	2.91	2.95	2.73	2.71	10.1724	10.2866	10.2483	10.1965	5.52042	5.52669	5.46597	5.39232	2.55827	2.53481	2.63436	2.73031	3.41616	3.41616	2.99232	2.97739
too small for the analysis (nsl)	4.6	7	6.5	too small for the analysis (nsl)	2.87	2.88	2.93	10.992	10.9869	11.5999	11.6679		5.7252	5.27798	5.12928	2.60549	2.80323	2.10367	2.05381	2.44071	2.41897	2.41897	2.41897
2.8	2.7	2.7	3	2.2	2.19	1.92	1.91	10.5719	10.5719	10.3305	10.2823	5.98413	5.9542	5.1127	5.22882	3.87391	3.75926	2.75979	2.66084	3.31195	3.28778	4.1869	4.2397
																				5.09715	5.10815
																				2.65288	2.6328
7.1	7.2	6.4	6.4	2.71	2.76	2.86	2.85	10.297	10.3346	10.4725	10.2182	7.17891	7.19672	7.16993	7.15076	2.37796	2.33228	2.75724	2.66084	3.14736	3.19997	2.83578	2.76823
8.3	8.6	3.7	3.2	2.51	2.52	2.63	2.61	9.99986	10.0716	10.1702	10.244	5.21723	5.2555	5.0268	4.98641	2.14111	2.06143	2.82782	2.73552	3.02173	3.05059	3.39355	3.34752
2.6	2.8	4.6	4.4	3.14	3.16	2.67	2.66	11.1374	11.139	10.5488	10.5623	6.19771	6.2075	6	5.926	3.27813	3.38101	3.74481	3.72334	3.43829	3.46022	3.17389	3.19997
																				4.12052	4.09212
7.9	7.8	8.6	8.5	2.27	2.31	2.09	2.06	9.58628	9.52395	9.51531	9.54112	7.83479	7.85487	7.24508	7.25172	5.27586	5.06337	3.48749	3.47106	3.17389	3.17389	2.58446	2.58446
2	1.8	3	2.9	2.33	2.33	2.09	2.12	10.2376	10.3594	10.4024	10.2654	7.59021	7.57061	6.85175	6.86542	4.83693	4.87283	5.31383	5.08351	3.49237	3.51349	3.4493	3.4272
6	6.3	6.5	6.8	2.34	2.33	2.53	2.46	10.2866	10.295	10.713	10.6348	7.75422	7.76421	7.40854	7.41109	4.04238	3.81414	3.82518	3.88157	2.8845	2.83578	2.23254	2.30524
3.8	3.9	5	5.4	2.31	2.26	2.05	2.03	10.7716	10.7534	10.3222	10.2802	6.44294	6.45286	6.87897	6.88387	3.337	3.32769	3.70554	3.65981	3.07888	3.03622	2.96229	2.97739
8.6	8.4	9.1	8.7	3.21	3.28	2.14	2.14	10.2333	10.2504	10.8365	10.8512	6.50462	6.50144	6.6453	6.60437	2.77336	2.74093	4.50348	4.66471	3.33571	3.29992	3.43829	3.41616
2.5	2.7	12.6	12.9	1.94	1.93	3.22	3.17	10.8014	10.7398	10.8968	10.598	5.99548	5.9331	6.2891	6.2384	4.01908	4.18023	3.2561	3.45154	3.90439	3.91991	2.78295	2.78295
9.5	9.8	7	6.7	2.32	2.27	2.55	2.56	10.1956	10.1464	10.2723	10.3615	7.76421	7.77149	7.4822	7.45861	3.8534	3.62012	3.49595	3.41711	3.23972	3.27681	2.49142	2.40177
15.7	15.4	6.5	6.5	2.67	2.73	1.87	1.84	10.807	10.9059	12.3801	12.2152	7.2182	7.21626	7.38888	7.39489	3.9012	3.96135	1.54201	1.88284	4.65237	4.65237	4.03095	4.00216
14.4	14.6	15.2	15.3	2.27	2.24	2.2	2.18					7.05853	7.06824	7.07575	7.08746	-0.163268	-0.246395	0.309176	0.538041	5.74827	5.77381	5.99465	6.00885
10.7	11	12.7	13.1	2.37	2.34	2.38	2.35	10.1802	10.1487	10.4606	10.4687	7.38888	7.40599	7.17592	7.1809	5.72841	5.50036	5.664	5.63712	3.32481	3.32481	3.53232	3.49108
6.2	6.2	8.5	8.1	1.86	1.86	1.86	1.88	10.4829	10.4341	10.2894	10.2894	7.32283	7.32823	7.07253	7.06178	3.11653	3.06557	3.32797	3.23251	3.53232	3.54251	3.33657	3.28896
7.1	7.5	3.3	3.7	3.71	3.65	3.19	3.16	11.5624	11.5176	11.4124	11.3551	4.07039	4.16993	4.39232	4.43296	0.0949116	0.154454	-0.0174171	0.0922074	4.27888	4.24853	3.66767	3.67683
																				4.41339	4.4363
3.5	3.4	4	3.8	2.34	2.38	2.26	2.3	10.4176	10.4422	10.1757	10.142	6.31832	6.30561	6.2114	6.2075	3.06833	2.9875	2.88382	2.77442	2.49142	2.46955	3.87293	3.95791
15.2	14.6	17.4	17.7	4.14	4.21	2.98	2.94	10.7903	10.8328	9.88841	9.8558	4.94486	4.94017	7.03122	7.03672	0.478195	0.568519	2.9875	3.07108	2.35462	2.229	2.28066	2.40177
10.6	10.5	8.4	8.3	2.27	2.28	2.71	2.72	10.4011	10.4135	11.1275	11.176	5.47897	5.48543	4.38543	4.38543	2.59526	2.59024	0.197865	-0.0985055	3.21442	3.28896	3.32481	3.34809
5.3	5.6	1.6	1.7	2.32	2.39	3.57	3.47	10.5488	10.531	12.4769	12.6431	6.49025	6.46107	4.3147	4.1127	2.13783	2.06488	-0.78339	-0.84944	3.86493	3.97278	6.76102	6.78764
7.4	7.4	13.2	12.5	2.18	2.12	2.14	2.07	9.78924	9.84822	10.231	10.209	5.98868	5.926	6.06178	6.06178	2.12334	2.0552	2.8088	2.47119	2.93197	2.93197	2.86774	2.93197
11.3	11.1	9.1	8.7	2.92	2.82	2.88	2.95	10.2723	10.2353	9.85075	10.2222	7.01903	7.00225	6.49825	6.54844	4.26536	4.197	3.03738	2.91896	3.88088	3.86493	3.39369	3.37114
																				3.32066	3.21822
7.7	7.9	11.1	10.5	2.52	2.51	2.51	2.52	10.1124	10.043	10.1978	10.1487	5.87774	5.85549	5.96116	5.94017	3.1137	3.00684	3.27992	3.07399	3.37114	3.4049	3.12203	3.13562
9.9	9.4	10.1	10.2	2.97	2.93	3	2.99	10.6465	10.6734	10.6077	10.6715	5.34341	5.32553	5.38543	5.42962	1.28214	1.28511	2.08678	1.96051	3.33657	3.35966	2.93197	2.90022
13.2	13	9.7	9.5	2.77	2.7	2.46	2.43	10.283	10.244	10.2287	10.2374	6.49346	6.49665	6.15583	6.1375	2.88636	2.76638	2.49134	2.43616	2.59572	2.65464	2.28066	2.33042
6.1	6.2	8.2	8.4	2.47	2.46	2.13	2.19	10.8823	10.904	10.4829	10.4667	5.75756	5.79961	5.44294	5.44626	2.23818	2.32682	1.19535	1.61542	4.27284	4.23005	4.38846	4.46428
6.9	6.7	4.5	4.6	2.66	2.72	2.51	2.57	10.6753	10.6213	10.9204	10.753	6.90929	6.90929	6.49025	6.49185	5.67305	5.5169	3.8534	3.81721	3.92761	3.99485	4.52632	4.60514
7.6	7.8	3.5	3.3	2.55	2.64	3.11	3.04	10.598	10.4504	11.0364	11.1588	5.22882	5.26679	5.02237	5.19771	1.09221	1.15704	-0.0543923	-0.0800879	5.42771	5.59171	5.15773	5.2455
5	5	7.9	8.2	2.16	2.21	2.52	2.6	10.0662	10.0788	10.0017	10.0503	7.28725	7.27798	7.25267	7.27891	4.84715	4.76776	3.92932	3.91025	2.20242	2.1476	2.63529	2.63529
9.9	10.2	8.2	8	2.77	2.82	2.83	2.74	10.0438	10.0725	10.2791	10.2142	6	6.01569	6.1918	6.20555	2.72705	3.01006	2.68952	2.59908	1.90377	1.83329	2.12529	2.21026
3.3	3.4	1.7	1.7	2.13	2.17	2.29	2.23	10.6707	10.5994	10.5022	10.4808	4.926	5.07039	4.52356	4.51728	1.23143	1.19219	-0.168123	-0.0740006	4.07767	4.01837	3.81568	3.892
3.9	3.9	11.5	11.6	3.12	3.08	2.87	2.88	10.8956	11.0256	10.7671	10.5787	7.71768	7.68299	6.98185	6.96232	4.59711	4.56663	3.68437	3.55447	3.92458	3.9486	3.68818	3.79815
6.1	6.3	5.6	6.2	2.92	2.9	2.66	2.77	10.4861	10.4373	10.8082	10.7865	4.94017	4.94953	4.79701	4.79181	0.536053	0.49057	0.499782	0.246104	4.0993	4.11353	4.19606	4.18261
10.7	10.6	11.4	11	2.16	2.11	3.03	2.97	10.2321	10.181	10.7206	10.6808	6.24413	6.19771	5.79701	5.66391	1.96236	1.78743	1.30685	1.39451	4.73406	4.74792	3.23145	3.27038
2.8	3.3	5.5	6	2.28	2.34	2.61	2.69	11.1181	11.2145	11.2752	11.3124	7.83983	7.89421	6	6	5.57664	5.92324	3.92932	3.91409	4.29939	4.25512	3.9486	3.90833
6.4	6.2	5.2	5	2.27	2.24	1.88	1.82	10.4263	10.4916	10.282	10.2674	5.75221	5.83289	6.28355	6.29094	2.83613	2.89705	3.6565	3.61188	2.48347	1.93768	3.20488	2.97198
2.5	2.8	2.3	2.5	2.63	2.71	2.51	2.59	11.2711	11.2897	11.2648	11.3876	4.73877	4.77083	5.3505	5.34341	1.96717	1.90497	0.787432	0.658097	3.9644	3.8501	5.20723	5.20723
3.6	3.7	5	4.7	2.98	3.03	3.33	3.27	10.5447	10.6707	10.8345	10.8463	5.52042	5.50462	5.91886	5.92125	0.798258	0.888305	2.31701	2.2558	3.50551	3.65935	3.20488	3.1914
4.3	4	6.5	6.3	2.75	2.69	3.38	3.29	10.6046	10.6758	10.9987	11.0323	5.27426	5.2854	5.1127	5.41616	1.63506	1.75745	3.45904	3.45575	2.95606	2.95606	2.59175	2.50581
13.9	14.2	8.6	8.8	2.75	2.84	2.25	2.33	10.082	10.0597	9.81828	9.60316	5.16591	5.1416	5.61471	5.65249	3.55115	3.6739	1.07861	1.06005	2.43765	2.65288	2.7304	2.78582
12.6	12.5	12.1	11.5	3.23	3.16	3.28	3.19	10.1475	10.1041	9.96551	10.3481	6.75355	6.74416	5.848	5.81762	1.86987	1.83754	1.42277	1.39671	2.80381	2.78582	3.55863	3.66903
7.1	7.3	4	4.1	2.11	2.18	2.22	2.26	9.97542	9.96881	10.1009	10.132	6.04002	6.07895	5.42962	5.43962	2.62035	2.66812	1.65764	1.82985	2.98774	3.01871	3.30824	3.28311
10.9	11.5	13.9	14.8	3.57	3.66	3.27	3.37	10.7452	10.801	10.3735	10.3538	6.27798	6.22497	6.92481	6.9507	0.871844	0.896853	2.84439	2.83875	3.36919	3.43896	3.28311	3.35727
4	4.1	7.8	8.1	2.49	2.6	2.63	2.71	10.8933	10.9003	10.3875	10.5288	5.53605	5.60288	5.39232	5.49506	2.81414	2.81414	3.64962	3.6427	4.58225	4.52988	3.25752	3.29574
4.8	4.8	2.8	3	2.33	2.38	2.99	2.95	9.86725	9.87417	10.5022	10.2703	5.46923	5.41616	4.60288	4.49185	0.410341	0.50284	-0.22095	-0.332789	3.67864	3.58964	3.35727	3.17781
